# Supplementary material for: Integrated multi-omics analysis reveals a glycolytic signature that predicts pan-cancer immune checkpoint inhibitor response and LDHA as a combinatorial target in fumarate hydratase-deficient renal cell carcinoma
Source: Front Immunol. 2025 Oct 3;16:1666121. doi: 10.3389/fimmu.2025.1666121 (PMC12531171; doi:10.3389/fimmu.2025.1666121)
Supplement: Supplementary file 1 [file DataSheet1.zip]

Archive with 2 entries (2 files):
- Supplementary Figures.docx
- Supplementory Tables.docx
